# Supplementary material for: The Impact of Oil Type on the Performance of β-Amyrin-Based Oleogels: Formation, Physicochemical Properties, and Potential Correlation Analysis
Source: Foods. 2024 Mar 14;13(6):876. doi: 10.3390/foods13060876 (PMC10969853; doi:10.3390/foods13060876)
Supplement: Supplementary file 1 [file foods-13-00876-s001.zip]

Archive with 1 entries (1 files):
- foods-2917514-supplementary.pdf
